# Supplementary material for: Cost efficiency of commercial banks in Ethiopia: Does financial technology matter?
Source: PLoS One. 2025 Jan 13;20(1):e0317226. doi: 10.1371/journal.pone.0317226 (PMC11729950; doi:10.1371/journal.pone.0317226)
Supplement: S1 Data — (XLSX) [file pone.0317226.s001.xlsx]

## Sheet: Sheet1
Bank name	Bank ID	Fiscal year	Total Cost (TC)	Total Loans & advances	Total number of employees	Total deposits & interest liabilities	Total operating cost	Total Fixed assets (net)	Equity capital	Time dummy	Total assets	Capitalization	No of BoD	Board Composition	Bank Ownership	GDP per cap(USD)	Inflation rate (%)	Unemployment rate (%)	Fx rate (ETB/USD)	Cardbanking	Mobilebanking	Internetbanking	costefficiency
Commercial Bank of Ethiopia	1	2011	2756.63	35981.2	10753	32727.2	1639.42	760.904	6261.54	1	114265	0.0547984	10	0.1	1	348.001	33.25	2.311	16.8992	0	0	0	0.906583
Commercial Bank of Ethiopia	1	2012	3642.26	62314.4	12782	49496.8	1965.86	910.509	7724.42	2	158804	0.0486411	10	0.1	1	458.551	23.6004	2.292	17.7048	0	0	0	0.906583
Commercial Bank of Ethiopia	1	2013	5166.07	69726.2	15007	62197.4	2786.34	1054.25	9199.39	3	195443	0.0470694	9	0	1	490.792	7.46402	2.25	18.6266	0	0	0	0.906583
Commercial Bank of Ethiopia	1	2014	7847.69	89277	18524	91056.2	4409.92	1671.2	11092.3	4	244128	0.0454365	9	0	1	557.534	6.89002	2.412	19.5858	7661.46	54.2794	105.384	0.906583
Commercial Bank of Ethiopia	1	2015	10509.3	110963	22908	123563	5624.96	2297	13321	5	305075	0.0436648	8	0	1	630.313	9.5689	2.573	20.5768	25119.5	2000.72	422.403	0.906583
Commercial Bank of Ethiopia	1	2016	15262.7	143046	28467	156269	8841.42	7293.74	14260.4	6	383644	0.037171	9	0	1	705.618	6.62813	2.735	21.7315	35714.1	5461.4	1274.39	0.906583
Commercial Bank of Ethiopia	1	2017	19735.5	157126	33706	204262	10529.8	9501.17	44554	7	490068	0.0909139	9	0.2222	1	755.753	10.6871	2.896	23.8661	50015.8	13295	1810.34	0.906583
Commercial Bank of Ethiopia	1	2018	28957.4	179488	32739	250991	14207.1	11157.9	47205.7	8	573894	0.0822551	9	0.2222	1	758.298	13.833	3.058	27.4294	84546.9	16816.3	5155.87	0.906583
Commercial Bank of Ethiopia	1	2019	38601.8	215079	37894	318244	18545	11207.8	50248.7	9	712882	0.0704867	9	0.3333	1	840.45	15.8096	3.219	29.0697	92769.4	29742.5	14981.5	0.906583
Commercial Bank of Ethiopia	1	2020	50282.6	255215	37552	349843	25602.5	13497.8	49822.1	10	819279	0.0608121	10	0.2	1	918.653	20.3563	4.126	34.9272	146915	68383.9	22546.3	0.906583
Commercial Bank of Ethiopia	1	2021	60985.7	302035	36737	463104	27842.7	13182.5	53826.5	11	991319	0.0542979	10	0.2	1	925.001	26.8395	3.93	43.7338	243526	326183	26591.1	0.906583
Commercial Bank of Ethiopia	1	2022	96176.8	332100	39853	559117	57462.8	14525.6	71904	12	1.15757e+06	0.0621164	10	0.4	1	1027.59	33.8899	4.018	51.7562	259725	1.16357e+06	129565	0.906583
Awash Bank	2	2011	422.478	3986.46	2724	5729.77	213.005	257.427	1336.49	1	12902.3	0.103586	9	0.1111	0	348.001	33.25	2.311	16.8992	0	0	0	0.840557
Awash Bank	2	2012	580.13	5504.61	3219	7046.07	295.195	327.065	1650.63	2	15998.2	0.103176	12	0.1667	0	458.551	23.6004	2.292	17.7048	0	0	0	0.840557
Awash Bank	2	2013	836.681	7710	4011	9255.52	474.025	476.272	2066.22	3	21666.8	0.0953634	11	0.18182	0	490.792	7.46402	2.25	18.6266	0	0	0	0.840557
Awash Bank	2	2014	1092.62	9176.36	4787	11411	617.053	636.587	2596.94	4	26106.1	0.0994763	11	0.18182	0	557.534	6.89002	2.412	19.5858	7661.46	54.2794	105.384	0.840557
Awash Bank	2	2015	1439.75	12482	5847	14276.1	800.908	906.423	3185.02	5	30437.6	0.104641	12	0.1667	0	630.313	9.5689	2.573	20.5768	25119.5	2000.72	422.403	0.840557
Awash Bank	2	2016	1837.99	15450.8	6003	17093.6	1056.23	1163.38	3934.35	6	36762.8	0.10702	12	0.1667	0	705.618	6.62813	2.735	21.7315	35714.1	5461.4	1274.39	0.840557
Awash Bank	2	2017	2413.32	22576.3	6772	22353.3	1499.13	1194.51	4809.36	7	51426.2	0.0935196	12	0.08333	0	755.753	10.6871	2.896	23.8661	50015.8	13295	1810.34	0.840557
Awash Bank	2	2018	3443.6	31304.2	7881	30510.3	1964.46	2423.3	6495.71	8	66811.7	0.0972242	11	0.09091	0	758.298	13.833	3.058	27.4294	84546.9	16816.3	5155.87	0.840557
Awash Bank	2	2019	4711.68	47262.1	9046	40977.9	2603.96	2547.4	9638.93	9	89917.2	0.107198	11	0.09091	0	840.45	15.8096	3.219	29.0697	92769.4	29742.5	14981.5	0.840557
Awash Bank	2	2020	6609.43	57274.3	10130	51317.5	3953.75	2975.42	11975.6	10	106524	0.112421	12	0.25	0	918.653	20.3563	4.126	34.9272	146915	68383.9	22546.3	0.840557
Awash Bank	2	2021	8921.21	87539.3	12188	71046	5613.73	3454.27	16151.3	11	154069	0.104831	12	0.25	0	925.001	26.8395	3.93	43.7338	243526	326183	26591.1	0.840557
Awash Bank	2	2022	13181.6	129244	17393	100593	8804.8	4769.63	20951.1	12	204332	0.102535	12	0.25	0	1027.59	33.8899	4.018	51.7562	259725	1.16357e+06	129565	0.840557
Dashen Bank	3	2011	652.308	6217.54	2826	8433.17	327.036	194.127	1396.4	1	14659.8	0.0952539	7	0	0	348.001	33.25	2.311	16.8992	0	0	0	0.823598
Dashen Bank	3	2012	832.091	8123.81	3042	9672.88	421.86	262.058	1827.89	2	17520	0.104332	7	0	0	458.551	23.6004	2.292	17.7048	0	0	0	0.823598
Dashen Bank	3	2013	1003.85	8862.32	3690	11585.5	513.975	318.897	2045.7	3	19747.2	0.103594	7	0	0	490.792	7.46402	2.25	18.6266	0	0	0	0.823598
Dashen Bank	3	2014	1187.4	9607.82	4284	13078.5	614.246	598.944	2597.62	4	21962.2	0.118277	7	0	0	557.534	6.89002	2.412	19.5858	7661.46	54.2794	105.384	0.823598
Dashen Bank	3	2015	1551.46	11527	4597	15052.6	884.17	682.534	2923.89	5	24763.9	0.118071	9	0	0	630.313	9.5689	2.573	20.5768	25119.5	2000.72	422.403	0.823598
Dashen Bank	3	2016	1782.67	12695.1	5630	16819.1	1041.85	799.476	3357.82	6	28576.4	0.117503	9	0	0	705.618	6.62813	2.735	21.7315	35714.1	5461.4	1274.39	0.823598
Dashen Bank	3	2017	2435.33	18082.9	7297	21033.9	1514.07	832.394	3992.98	7	34624.6	0.115322	9	0	0	755.753	10.6871	2.896	23.8661	50015.8	13295	1810.34	0.823598
Dashen Bank	3	2018	3287.18	23285.6	8950	27695.4	1854.38	2813.6	5866.61	8	45425.4	0.129148	9	0	0	758.298	13.833	3.058	27.4294	84546.9	16816.3	5155.87	0.823598
Dashen Bank	3	2019	4075.86	32576.4	9733	33553.3	2148.15	3020.68	6846.78	9	56218.4	0.121789	9	0	0	840.45	15.8096	3.219	29.0697	92769.4	29742.5	14981.5	0.823598
Dashen Bank	3	2020	5415.47	42160.9	9970	40953.8	2956.61	4009.8	8314.57	10	68261.3	0.121805	9	0	0	918.653	20.3563	4.126	34.9272	146915	68383.9	22546.3	0.823598
Dashen Bank	3	2021	6445.18	64248.3	10420	53617.3	3485.1	4287.32	10125.1	11	94696.9	0.106921	9	0.1111	0	925.001	26.8395	3.93	43.7338	243526	326183	26591.1	0.823598
Dashen Bank	3	2022	8065.07	79771.4	12406	59278.2	4662.94	4947.03	14380.4	12	117144	0.122758	9	0.1111	0	1027.59	33.8899	4.018	51.7562	259725	1.16357e+06	129565	0.823598
Wagagen Bank	4	2011	356.796	2910.05	2003	2840.55	256.602	115.956	1337.33	1	8061.05	0.165901	1	0	0	348.001	33.25	2.311	16.8992	0	0	0	0.854251
Wagagen Bank	4	2012	391.907	3565.67	2230	3428.63	252.025	309.093	1604.13	2	8347.15	0.192177	1	0	0	458.551	23.6004	2.292	17.7048	0	0	0	0.854251
Wagagen Bank	4	2013	498.219	4690.14	2400	4546.66	325.844	360.688	1830.42	3	10393.8	0.176107	1	0	0	490.792	7.46402	2.25	18.6266	0	0	0	0.854251
Wagagen Bank	4	2014	654.967	4604.41	2777	5299.69	424.509	538.046	2144.21	4	11528.8	0.185988	1	0	0	557.534	6.89002	2.412	19.5858	7661.46	54.2794	105.384	0.854251
Wagagen Bank	4	2015	873.68	6169.49	2948	5795.57	582.495	641.026	2414.37	5	13711.4	0.176086	1	0	0	630.313	9.5689	2.573	20.5768	25119.5	2000.72	422.403	0.854251
Wagagen Bank	4	2016	1054.52	7630.31	3385	6540.69	711.959	740.466	2805.77	6	16189.8	0.173305	8	0	0	705.618	6.62813	2.735	21.7315	35714.1	5461.4	1274.39	0.854251
Wagagen Bank	4	2017	1435.32	10377.2	3656	8221.24	968.478	951.256	3355.79	7	20949.2	0.160187	9	0	0	755.753	10.6871	2.896	23.8661	50015.8	13295	1810.34	0.854251
Wagagen Bank	4	2018	2037.59	15047.6	4165	13030.1	1285.47	1349.28	3826.5	8	27390.9	0.1397	10	0.3	0	758.298	13.833	3.058	27.4294	84546.9	16816.3	5155.87	0.854251
Wagagen Bank	4	2019	2473.97	16451.3	4561	17389.3	1446.92	1426.28	4293.62	9	29770	0.144226	10	0.3	0	840.45	15.8096	3.219	29.0697	92769.4	29742.5	14981.5	0.854251
Wagagen Bank	4	2020	3339.83	23714.1	4907	21754.5	2105.48	1637.38	5107.57	10	38159.6	0.133848	10	0.3	0	918.653	20.3563	4.126	34.9272	146915	68383.9	22546.3	0.854251
Wagagen Bank	4	2021	4814.43	27291.7	4937	23413.7	3348.37	1601.62	5014.91	11	39655.6	0.126462	9	0.11111	0	925.001	26.8395	3.93	43.7338	243526	326183	26591.1	0.854251
Wagagen Bank	4	2022	4418.23	30273.1	4824	24419.3	2611.93	1502.23	5614.06	12	43121.7	0.130191	9	0	0	1027.59	33.8899	4.018	51.7562	259725	1.16357e+06	129565	0.854251
Bank of Abyssinia	5	2011	359.675	3315.69	1920	4483.89	195.958	86.548	660.756	1	7277.96	0.0907886	9	0.111111	0	348.001	33.25	2.311	16.8992	0	0	0	0.750251
Bank of Abyssinia	5	2012	434.501	3897.41	2105	5140.96	226.05	95.557	906.591	2	8239.51	0.11003	9	0.111111	0	458.551	23.6004	2.292	17.7048	0	0	0	0.750251
Bank of Abyssinia	5	2013	513.06	4702.07	2395	6437.81	254.83	264.78	1107.63	3	10160.1	0.109018	9	0.111111	0	490.792	7.46402	2.25	18.6266	0	0	0	0.750251
Bank of Abyssinia	5	2014	661.413	5153.46	2800	7244.89	345.304	290.71	1528.96	4	11276.4	0.13559	9	0.111111	0	557.534	6.89002	2.412	19.5858	7661.46	54.2794	105.384	0.750251
Bank of Abyssinia	5	2015	833.17	5995.56	3290	8548.28	462.312	874.324	1810.55	5	13667.6	0.132471	9	0	0	630.313	9.5689	2.573	20.5768	25119.5	2000.72	422.403	0.750251
Bank of Abyssinia	5	2016	1165.63	8121.37	4144	10229.5	713.006	1080.04	2124.42	6	16828.1	0.126243	9	0	0	705.618	6.62813	2.735	21.7315	35714.1	5461.4	1274.39	0.750251
Bank of Abyssinia	5	2017	1655.95	14105.4	5005	14906.2	1056.53	1240.61	2904.81	7	25324.8	0.114702	9	0	0	755.753	10.6871	2.896	23.8661	50015.8	13295	1810.34	0.750251
Bank of Abyssinia	5	2018	2508.26	17991	5825	25794.5	1452.15	1790.72	4245.36	8	31983	0.132738	9	0	0	758.298	13.833	3.058	27.4294	84546.9	16816.3	5155.87	0.750251
Bank of Abyssinia	5	2019	3264.71	23735	6534	32146.5	1757.09	1952.05	4950.4	9	39294.4	0.125982	9	0	0	840.45	15.8096	3.219	29.0697	92769.4	29742.5	14981.5	0.750251
Bank of Abyssinia	5	2020	4600.91	37247.9	6700	47627.6	2790.63	4038.35	5677.39	10	56890.5	0.099795	9	0	0	918.653	20.3563	4.126	34.9272	146915	68383.9	22546.3	0.750251
Bank of Abyssinia	5	2021	8153.11	76576.7	8146	88884.1	5458.17	6101.23	8649.65	11	103850	0.0832895	9	0.11111	0	925.001	26.8395	3.93	43.7338	243526	326183	26591.1	0.750251
Bank of Abyssinia	5	2022	12061	113334	9677	122045	7829.12	4922.97	14216.2	12	149451	0.0951224	9	0.11111	0	1027.59	33.8899	4.018	51.7562	259725	1.16357e+06	129565	0.750251
Hibret Bank	6	2011	308.01	3276.96	1708	4021.8	163.172	58.607	901.364	1	7725.61	0.116672	9	0.11111	0	348.001	33.25	2.311	16.8992	0	0	0	0.833485
Hibret Bank	6	2012	425.084	4085.38	1975	4953.69	226.429	98.033	1101.71	2	8786.86	0.125382	8	0.125	0	458.551	23.6004	2.292	17.7048	0	0	0	0.833485
Hibret Bank	6	2013	531.957	4710.76	2100	5801.99	284.645	108.089	1201.15	3	9985.99	0.120283	8	0.125	0	490.792	7.46402	2.25	18.6266	0	0	0	0.833485
Hibret Bank	6	2014	680.537	5069.62	2424	6723.07	402.203	177.339	1575.27	4	11876.4	0.132639	8	0.25	0	557.534	6.89002	2.412	19.5858	7661.46	54.2794	105.384	0.833485
Hibret Bank	6	2015	975.694	6860.08	2921	8853.76	589.841	359.001	1686.24	5	14360.9	0.117419	8	0.25	0	630.313	9.5689	2.573	20.5768	25119.5	2000.72	422.403	0.833485
Hibret Bank	6	2016	1245.27	8534.36	3213	9723.1	719.264	488.37	2072.49	6	17269.9	0.120006	8	0.25	0	705.618	6.62813	2.735	21.7315	35714.1	5461.4	1274.39	0.833485
Hibret Bank	6	2017	1522.09	11996.3	3431	12080.2	887.31	730.9	2515.63	7	21902.9	0.114853	9	0.22222	0	755.753	10.6871	2.896	23.8661	50015.8	13295	1810.34	0.833485
Hibret Bank	6	2018	2165.42	15065.8	3726	18139.8	1138.62	1247.27	2953.81	8	28030.9	0.105377	9	0.22222	0	758.298	13.833	3.058	27.4294	84546.9	16816.3	5155.87	0.833485
Hibret Bank	6	2019	2891.45	21723.4	4064	22865.5	1419.45	1566.79	3859.59	9	35736.1	0.108003	9	0.1111	0	840.45	15.8096	3.219	29.0697	92769.4	29742.5	14981.5	0.833485
Hibret Bank	6	2020	3755.9	27471.6	4434	26262.8	1919.77	2268.46	5353.44	10	42998.5	0.124503	9	0.1111	0	918.653	20.3563	4.126	34.9272	146915	68383.9	22546.3	0.833485
Hibret Bank	6	2021	4605.56	35882.6	4707	30668.9	2482.86	3387.84	6482.1	11	54094	0.11983	9	0	0	925.001	26.8395	3.93	43.7338	243526	326183	26591.1	0.833485
Hibret Bank	6	2022	6173.64	45939.6	4971	36483.2	3862.05	3713.04	7247.37	12	67409.3	0.107513	9	0.1111	0	1027.59	33.8899	4.018	51.7562	259725	1.16357e+06	129565	0.833485
Nib International Bank	7	2011	312.577	2766.52	1742	3355.6	193.158	75.073	1170.65	1	7111.52	0.164613	12	0.08333	0	348.001	33.25	2.311	16.8992	0	0	0	0.851947
Nib International Bank	7	2012	369.95	3708.9	2042	3819.55	218.042	95.5204	1527.95	2	8275.7	0.184631	12	0.08333	0	458.551	23.6004	2.292	17.7048	0	0	0	0.851947
Nib International Bank	7	2013	459.512	4542.99	2278	4531.55	274.564	124.008	1665.93	3	9144.54	0.182177	12	0.08333	0	490.792	7.46402	2.25	18.6266	0	0	0	0.851947
Nib International Bank	7	2014	460.512	5523.5	2351	5411.81	275.564	218.991	1964.36	4	10747.3	0.182777	11	0.09091	0	557.534	6.89002	2.412	19.5858	7661.46	54.2794	105.384	0.851947
Nib International Bank	7	2015	767.955	6999.19	2622	6777.49	467.461	305.227	2177.3	5	13256.1	0.164249	11	0.18182	0	630.313	9.5689	2.573	20.5768	25119.5	2000.72	422.403	0.851947
Nib International Bank	7	2016	939.167	7647.14	3063	8284.06	546.86	393.522	2517.95	6	15830.4	0.159058	11	0.18182	0	705.618	6.62813	2.735	21.7315	35714.1	5461.4	1274.39	0.851947
Nib International Bank	7	2017	1266.45	10888.4	3681	11621.4	735.691	520.63	2954.06	7	21019.7	0.140538	12	0.1667	0	755.753	10.6871	2.896	23.8661	50015.8	13295	1810.34	0.851947
Nib International Bank	7	2018	1822.15	13704	4332	16860.6	946.445	1929.47	3380.4	8	26688.9	0.126659	13	0.07692	0	758.298	13.833	3.058	27.4294	84546.9	16816.3	5155.87	0.851947
Nib International Bank	7	2019	2406.97	19440.3	4972	22276.5	1191.59	2320.89	4411.04	9	33717.4	0.130824	13	0.07692	0	840.45	15.8096	3.219	29.0697	92769.4	29742.5	14981.5	0.851947
Nib International Bank	7	2020	3237.95	25788.5	5934	27579.7	1522.8	2760.63	5786.91	10	42463.7	0.136279	13	0.07692	0	918.653	20.3563	4.126	34.9272	146915	68383.9	22546.3	0.851947
Nib International Bank	7	2021	4197.54	34484.8	7382	35843.4	2170.4	3669.89	7103.68	11	54199.2	0.131066	13	0.07692	0	925.001	26.8395	3.93	43.7338	243526	326183	26591.1	0.851947
Nib International Bank	7	2022	5231.08	39366.9	7578	40459.2	2712.48	4034.78	8115.53	12	61491.3	0.131978	13	0.07692	0	1027.59	33.8899	4.018	51.7562	259725	1.16357e+06	129565	0.851947
Cooperative Bank of Oromia	8	2011	124.048	801.897	729	1212.58	80.994	63.297	245.834	1	2500.59	0.0983103	11	0.18182	0	348.001	33.25	2.311	16.8992	0	0	0	0.756424
Cooperative Bank of Oromia	8	2012	164.209	1383.51	1078	1451.42	104.966	86.6439	417.214	2	3670.73	0.11366	11	0.18182	0	458.551	23.6004	2.292	17.7048	0	0	0	0.756424
Cooperative Bank of Oromia	8	2013	274.306	2116.06	1427	2192.62	205.654	92.49	695.989	3	6537.47	0.106462	11	0.18182	0	490.792	7.46402	2.25	18.6266	0	0	0	0.756424
Cooperative Bank of Oromia	8	2014	406.957	3712.47	1636	2921.47	305.994	131.259	1090.37	4	7350.37	0.148343	10	0.2	0	557.534	6.89002	2.412	19.5858	7661.46	54.2794	105.384	0.756424
Cooperative Bank of Oromia	8	2015	745.135	6738.33	1957	4151.7	607.642	197.086	1410.91	5	11462.1	0.123094	8	0.25	0	630.313	9.5689	2.573	20.5768	25119.5	2000.72	422.403	0.756424
Cooperative Bank of Oromia	8	2016	1041.4	6177.32	2286	5518.51	812.504	246.739	1220.95	6	10687.3	0.114242	12	0.1667	0	705.618	6.62813	2.735	21.7315	35714.1	5461.4	1274.39	0.756424
Cooperative Bank of Oromia	8	2017	1285.74	10001.5	2956	9537.4	949.497	387.262	1517.04	7	17724.2	0.0855916	12	0.1667	0	755.753	10.6871	2.896	23.8661	50015.8	13295	1810.34	0.756424
Cooperative Bank of Oromia	8	2018	1922.4	15066	3505	16544	1302.04	557.704	2375.7	8	29888	0.0794867	11	0.27273	0	758.298	13.833	3.058	27.4294	84546.9	16816.3	5155.87	0.756424
Cooperative Bank of Oromia	8	2019	2946.39	22159.2	4369	24454.2	1911.28	756.717	3289.56	9	41790.8	0.078715	12	0.1667	0	840.45	15.8096	3.219	29.0697	92769.4	29742.5	14981.5	0.756424
Cooperative Bank of Oromia	8	2020	4319.13	30179.5	4245	32225.3	2774.28	983.02	5110.87	10	52488.5	0.0973713	12	0.1667	0	918.653	20.3563	4.126	34.9272	146915	68383.9	22546.3	0.756424
Cooperative Bank of Oromia	8	2021	6332.87	54503.4	5174	47328.4	4304.3	1654.23	7095.41	11	81320.9	0.0872519	11	0.09091	0	925.001	26.8395	3.93	43.7338	243526	326183	26591.1	0.756424
Cooperative Bank of Oromia	8	2022	9210	83988.5	6547	63976.9	6509.25	2707	11312	12	114606	0.0987036	12	0	0	1027.59	33.8899	4.018	51.7562	259725	1.16357e+06	129565	0.756424
Lion International Bank	9	2011	79.216	676.332	572	760.442	52.075	20.076	352.92	1	1808.11	0.195187	11	0.09091	0	348.001	33.25	2.311	16.8992	0	0	0	0.844591
Lion International Bank	9	2012	114.905	970.663	601	1148.34	74.774	22.429	441.724	2	2463.03	0.179342	11	0.09091	0	458.551	23.6004	2.292	17.7048	0	0	0	0.844591
Lion International Bank	9	2013	146.332	1318.06	689	1491.25	90.543	29.02	541.943	3	2942.43	0.184182	10	0.1	0	490.792	7.46402	2.25	18.6266	0	0	0	0.844591
Lion International Bank	9	2014	214.85	1562.03	816	1911.34	140.897	48.486	627.819	4	3613.33	0.173751	11	0.09091	0	557.534	6.89002	2.412	19.5858	7661.46	54.2794	105.384	0.844591
Lion International Bank	9	2015	413.535	2878.32	989	3083.22	306.938	65.412	822.119	5	5859.36	0.140309	11	0.09091	0	630.313	9.5689	2.573	20.5768	25119.5	2000.72	422.403	0.844591
Lion International Bank	9	2016	610.518	4389.7	1284	4586.88	440.91	91.893	1069.86	6	8119.23	0.131768	10	0.1	0	705.618	6.62813	2.735	21.7315	35714.1	5461.4	1274.39	0.844591
Lion International Bank	9	2017	691.75	5598.27	1518	6976.85	451.038	111.608	1448.88	7	10975.9	0.132006	10	0.2	0	755.753	10.6871	2.896	23.8661	50015.8	13295	1810.34	0.844591
Lion International Bank	9	2018	1026.71	7561.25	1829	9287.56	602.884	149.332	1808.87	8	14319.6	0.126322	11	0.18182	0	758.298	13.833	3.058	27.4294	84546.9	16816.3	5155.87	0.844591
Lion International Bank	9	2019	1522.57	11852.6	2297	13680.7	912.57	204.4	2559.5	9	20391.6	0.125518	10	0.2	0	840.45	15.8096	3.219	29.0697	92769.4	29742.5	14981.5	0.844591
Lion International Bank	9	2020	2329.7	19557.9	2820	22654.5	1339.69	901.294	3481.03	10	31782.6	0.109526	11	0	0	918.653	20.3563	4.126	34.9272	146915	68383.9	22546.3	0.844591
Lion International Bank	9	2021	3445.25	22928	2852	23270.6	1896.44	998.86	3639.63	11	32204.2	0.113017	11	0.09091	0	925.001	26.8395	3.93	43.7338	243526	326183	26591.1	0.844591
Lion International Bank	9	2022	3501.84	25410.7	2626	24032.9	1740.03	1022.88	3833.85	12	32972.9	0.116273	11	0.09091	0	1027.59	33.8899	4.018	51.7562	259725	1.16357e+06	129565	0.844591
Zemen Bank	10	2011	96.537	645.225	191	905.918	55.474	22.832	240.708	1	1613.42	0.149191	7	0.14286	0	348.001	33.25	2.311	16.8992	0	0	0	0.901858
Zemen Bank	10	2012	143.305	1012.69	249	1397.69	77.182	46.946	280.6	2	2394.24	0.117198	8	0.125	0	458.551	23.6004	2.292	17.7048	0	0	0	0.901858
Zemen Bank	10	2013	281.236	1369.65	317	1879.18	180.714	60.066	493.486	3	3248.47	0.151913	9	0.222222	0	490.792	7.46402	2.25	18.6266	0	0	0	0.901858
Zemen Bank	10	2014	234.758	1429.96	396	2090.84	120.308	74.599	656.586	4	3924.77	0.167293	9	0.222222	0	557.534	6.89002	2.412	19.5858	7661.46	54.2794	105.384	0.901858
Zemen Bank	10	2015	301.466	2282.97	438	2798.2	164.755	68.696	764.431	5	4874.33	0.156828	8	0.25	0	630.313	9.5689	2.573	20.5768	25119.5	2000.72	422.403	0.901858
Zemen Bank	10	2016	433.299	3403.84	565	3938.12	226.568	77.263	1002.02	6	7373.83	0.135889	8	0.25	0	705.618	6.62813	2.735	21.7315	35714.1	5461.4	1274.39	0.901858
Zemen Bank	10	2017	609.93	4160.13	735	5386.55	315.272	504.197	1314.56	7	9669.25	0.135953	8	0.25	0	755.753	10.6871	2.896	23.8661	50015.8	13295	1810.34	0.901858
Zemen Bank	10	2018	793.398	5217.52	724	7319.93	351.666	530.466	1747.7	8	12489.1	0.139937	9	0.222222	0	758.298	13.833	3.058	27.4294	84546.9	16816.3	5155.87	0.901858
Zemen Bank	10	2019	947.11	7777.76	885	7349.6	415.87	722.45	2332.62	9	14689	0.1588	9	0.222222	0	840.45	15.8096	3.219	29.0697	92769.4	29742.5	14981.5	0.901858
Zemen Bank	10	2020	1147.04	9920.62	998	8904.01	553.658	854.038	3121.92	10	18495.9	0.16879	9	0.222222	0	918.653	20.3563	4.126	34.9272	146915	68383.9	22546.3	0.901858
Zemen Bank	10	2021	1569.91	14257.1	1025	11802.3	826.431	1005.33	4484.14	11	25150.7	0.178291	9	0.222222	0	925.001	26.8395	3.93	43.7338	243526	326183	26591.1	0.901858
Zemen Bank	10	2022	2091.61	21412.5	1248	15596.4	1153.35	1424.57	6256.87	12	35119.8	0.178158	9	0.222222	0	1027.59	33.8899	4.018	51.7562	259725	1.16357e+06	129565	0.901858
Oromia bank	11	2011	96.451	661.743	776	926.393	63.881	48.919	296.015	1	1961.94	0.150879	11	0	0	348.001	33.25	2.311	16.8992	0	0	0	0.738738
Oromia bank	11	2012	164.167	1019.6	1086	1302.44	108.772	80.359	437.681	2	2787.39	0.157022	13	0.0769231	0	458.551	23.6004	2.292	17.7048	0	0	0	0.738738
Oromia bank	11	2013	241.88	1621.23	1336	1834.04	178.158	103.778	547.601	3	3911.23	0.140007	11	0.0909091	0	490.792	7.46402	2.25	18.6266	0	0	0	0.738738
Oromia bank	11	2014	339.987	2565.27	1883	2907.26	238.587	113.715	748.519	4	6151.66	0.121678	12	0.16667	0	557.534	6.89002	2.412	19.5858	7661.46	54.2794	105.384	0.738738
Oromia bank	11	2015	553.122	4767.18	2425	4917.94	396.487	182.807	992.919	5	9534.84	0.104136	12	0.16667	0	630.313	9.5689	2.573	20.5768	25119.5	2000.72	422.403	0.738738
Oromia bank	11	2016	815.306	5258.34	2880	6467.51	578.553	506.291	1317.82	6	11281.9	0.116808	13	0.1538	0	705.618	6.62813	2.735	21.7315	35714.1	5461.4	1274.39	0.738738
Oromia bank	11	2017	1115.36	7175.54	3066	9806.14	786.618	524.675	1665.66	7	16292.9	0.102232	11	0.181818	0	755.753	10.6871	2.896	23.8661	50015.8	13295	1810.34	0.738738
Oromia bank	11	2018	1530.37	11681.8	3266	13846	986.767	642.591	2591.44	8	23796.7	0.108899	12	0.0833333	0	758.298	13.833	3.058	27.4294	84546.9	16816.3	5155.87	0.738738
Oromia bank	11	2019	2229.94	17486.8	3647	19365.3	1393.13	774.08	3712.59	9	31779.3	0.116824	13	0.0769231	0	840.45	15.8096	3.219	29.0697	92769.4	29742.5	14981.5	0.738738
Oromia bank	11	2020	2769.95	17394.2	4066	21644.7	1523.06	815.013	4599.13	10	33831.5	0.135942	13	0	0	918.653	20.3563	4.126	34.9272	146915	68383.9	22546.3	0.738738
Oromia bank	11	2021	3391.97	25773.6	4259	26239.8	1993.8	987.04	5469.91	11	41691	0.131201	12	0	0	925.001	26.8395	3.93	43.7338	243526	326183	26591.1	0.738738
Oromia bank	11	2022	4271.47	32140.7	5004	31388.4	2586.55	1552.13	6842.86	12	52045.2	0.131479	12	0	0	1027.59	33.8899	4.018	51.7562	259725	1.16357e+06	129565	0.738738
Bunna bank	12	2011	46.691	366.261	208	373.497	33.601	15.305	232.431	1	780.995	0.297609	8	0.125	0	348.001	33.25	2.311	16.8992	0	0	0	0.864146
Bunna bank	12	2012	70.978	651.94	263	629.591	47.606	17.235	287.01	2	1365.03	0.21026	8	0.125	0	458.551	23.6004	2.292	17.7048	0	0	0	0.864146
Bunna bank	12	2013	104.239	949.429	385	981.488	64.551	22.308	374.292	3	2128.45	0.175852	8	0.125	0	490.792	7.46402	2.25	18.6266	0	0	0	0.864146
Bunna bank	12	2014	188.519	1359.69	550	1488.01	133.122	62.13	516.76	4	3011.94	0.17157	12	0.166667	0	557.534	6.89002	2.412	19.5858	7661.46	54.2794	105.384	0.864146
Bunna bank	12	2015	300.198	2445.97	747	2366.47	210.276	88.007	677.716	5	4499.69	0.150614	12	0.166667	0	630.313	9.5689	2.573	20.5768	25119.5	2000.72	422.403	0.864146
Bunna bank	12	2016	484.024	3694.82	938	3944.59	309.784	112.83	961.17	6	6820.96	0.140914	17	0.235294	0	705.618	6.62813	2.735	21.7315	35714.1	5461.4	1274.39	0.864146
Bunna bank	12	2017	659.552	5290.25	1167	5551.49	405.818	188.719	1352.97	7	9820.01	0.137777	13	0.230769	0	755.753	10.6871	2.896	23.8661	50015.8	13295	1810.34	0.864146
Bunna bank	12	2018	965.185	6942.32	1396	7702.57	575.787	170.839	1983.42	8	13021.1	0.152323	13	0.230769	0	758.298	13.833	3.058	27.4294	84546.9	16816.3	5155.87	0.864146
Bunna bank	12	2019	1207.36	8281.21	1709	8195.25	767.561	310.19	2568.85	9	14494.8	0.177226	13	0.153846	0	840.45	15.8096	3.219	29.0697	92769.4	29742.5	14981.5	0.864146
Bunna bank	12	2020	1591.59	11567.1	2043	9572.98	1049.75	631.701	3072.64	10	18867.1	0.162857	13	0.153846	0	918.653	20.3563	4.126	34.9272	146915	68383.9	22546.3	0.864146
Bunna bank	12	2021	2356.96	18292.2	2491	17276.7	1458.51	748.82	3808.9	11	25945.8	0.146802	13	0.153846	0	925.001	26.8395	3.93	43.7338	243526	326183	26591.1	0.864146
Bunna bank	12	2022	3349.65	25852.2	2932	23085.8	2046.69	964.23	5065.24	12	34103.6	0.148525	10	0.1	0	1027.59	33.8899	4.018	51.7562	259725	1.16357e+06	129565	0.864146
Birhan bank	13	2011	41.19	331.818	188	508.947	23.497	13.364	149.941	1	913.799	0.164085	10	0.2	0	348.001	33.25	2.311	16.8992	0	0	0	0.814188
Birhan bank	13	2012	62.806	499.551	288	597.04	34.568	14.822	236.144	2	1285.03	0.183765	10	0.3	0	458.551	23.6004	2.292	17.7048	0	0	0	0.814188
Birhan bank	13	2013	89.386	978.901	409	1023.79	50.19	18.924	381.546	3	2197.31	0.173642	8	0.25	0	490.792	7.46402	2.25	18.6266	0	0	0	0.814188
Birhan bank	13	2014	176.754	1184.69	693	1367.29	116.161	28.618	554.44	4	2813.46	0.197067	9	0.333333	0	557.534	6.89002	2.412	19.5858	7661.46	54.2794	105.384	0.814188
Birhan bank	13	2015	235.026	1901.83	1181	2033.25	161.971	54.627	726.801	5	4171.94	0.174212	10	0.2	0	630.313	9.5689	2.573	20.5768	25119.5	2000.72	422.403	0.814188
Birhan bank	13	2016	433.385	3757.39	1815	3512.39	298.895	64.363	1060.24	6	7196.29	0.147331	10	0.2	0	705.618	6.62813	2.735	21.7315	35714.1	5461.4	1274.39	0.814188
Birhan bank	13	2017	693.351	5331.11	2865	5664.1	465.889	159.533	1885.07	7	10488.9	0.17972	11	0.181818	0	755.753	10.6871	2.896	23.8661	50015.8	13295	1810.34	0.814188
Birhan bank	13	2018	1136.82	7191.45	3237	6894.2	719.477	215.914	2201.68	8	14068	0.156503	11	0.363636	0	758.298	13.833	3.058	27.4294	84546.9	16816.3	5155.87	0.814188
Birhan bank	13	2019	1618.66	10215.8	3853	9605.74	1013.62	365.82	2795.97	9	19172.6	0.145832	10	0.3	0	840.45	15.8096	3.219	29.0697	92769.4	29742.5	14981.5	0.814188
Birhan bank	13	2020	2141.42	12717	4572	11325.7	1323.62	909.055	3425.33	10	21355.3	0.160397	10	0.3	0	918.653	20.3563	4.126	34.9272	146915	68383.9	22546.3	0.814188
Birhan bank	13	2021	3097.79	17822	5283	14925.6	2095.65	1269.15	3747.17	11	26918.9	0.139202	11	0.363636	0	925.001	26.8395	3.93	43.7338	243526	326183	26591.1	0.814188
Birhan bank	13	2022	3604.62	22176.5	6278	17377.9	2359.54	1816.24	4463.99	12	33064.7	0.135008	11	0.363636	0	1027.59	33.8899	4.018	51.7562	259725	1.16357e+06	129565	0.814188
Abay bank	14	2011	16.14	158	105	177.135	15.036	11.266	157.593	1	456.883	0.344931	9	0.111111	0	348.001	33.25	2.311	16.8992	0	0	0	0.785522
Abay bank	14	2012	65.3726	452.148	275	491.595	49.7445	36.3773	264.238	2	1237.9	0.213456	9	0.111111	0	458.551	23.6004	2.292	17.7048	0	0	0	0.785522
Abay bank	14	2013	119.034	853.847	478	1041.68	90.378	45.219	338.006	3	1951.1	0.173239	9	0.111111	0	490.792	7.46402	2.25	18.6266	0	0	0	0.785522
Abay bank	14	2014	218.215	1493.08	741	1878.14	154.525	64.937	452.133	4	3196.78	0.141434	8	0.25	0	557.534	6.89002	2.412	19.5858	7661.46	54.2794	105.384	0.785522
Abay bank	14	2015	330.229	2340.67	876	2699.96	222.404	105.131	715.974	5	4582.18	0.156252	9	0.222222	0	630.313	9.5689	2.573	20.5768	25119.5	2000.72	422.403	0.785522
Abay bank	14	2016	442.07	3118.64	1058	3669.96	293.359	147.824	960.524	6	6186.77	0.155255	9	0.222222	0	705.618	6.62813	2.735	21.7315	35714.1	5461.4	1274.39	0.785522
Abay bank	14	2017	599.047	4308.82	2534	5374.61	380.188	245.166	1307.07	7	8692.4	0.150369	9	0.222222	0	755.753	10.6871	2.896	23.8661	50015.8	13295	1810.34	0.785522
Abay bank	14	2018	890.873	6002.71	2689	7392.48	532.872	254.178	1803.48	8	12325.1	0.146326	9	0.222222	0	758.298	13.833	3.058	27.4294	84546.9	16816.3	5155.87	0.785522
Abay bank	14	2019	1138.28	7711.49	3284	9064.82	669.565	304.7	2457.46	9	15106.3	0.162678	9	0.222222	0	840.45	15.8096	3.219	29.0697	92769.4	29742.5	14981.5	0.785522
Abay bank	14	2020	1389.13	11753.8	3928	13141.8	821.673	276.787	3088.93	10	20203.7	0.152889	9	0.111111	0	918.653	20.3563	4.126	34.9272	146915	68383.9	22546.3	0.785522
Abay bank	14	2021	2109.89	20162.4	5307	18950.7	1302.48	551.42	4227.95	11	29998.6	0.140938	9	0.111111	0	925.001	26.8395	3.93	43.7338	243526	326183	26591.1	0.785522
Abay bank	14	2022	3014	26982.5	6990	23321.7	1887.59	575.235	5856.6	12	40695.5	0.143913	9	0.111111	0	1027.59	33.8899	4.018	51.7562	259725	1.16357e+06	129565	0.785522
Addis inter bank	15	2012	26.332	154.488	67	156.488	21.372	8.699	162.409	2	424.666	0.382439	10	0.1	0	458.551	23.6004	2.292	17.7048	0	0	0	0.886577
Addis inter bank	15	2013	47.833	328.009	136	371.592	34.098	22.376	224.999	3	916.17	0.245587	10	0.1	0	490.792	7.46402	2.25	18.6266	0	0	0	0.886577
Addis inter bank	15	2014	85.637	511.042	184	559.854	60.177	47.651	315.456	4	1262.72	0.249823	12	0.0833333	0	557.534	6.89002	2.412	19.5858	7661.46	54.2794	105.384	0.886577
Addis inter bank	15	2015	129.497	771.56	290	780.241	87.913	52.2	445.064	5	1714.98	0.259516	11	0.0909091	0	630.313	9.5689	2.573	20.5768	25119.5	2000.72	422.403	0.886577
Addis inter bank	15	2016	181.955	1063.15	360	1142.38	118.772	58.204	636.45	6	2462.19	0.25849	12	0.0833333	0	705.618	6.62813	2.735	21.7315	35714.1	5461.4	1274.39	0.886577
Addis inter bank	15	2017	259.191	1581.26	431	1600.95	170.988	62.426	757.601	7	3414.62	0.22187	11	0.272727	0	755.753	10.6871	2.896	23.8661	50015.8	13295	1810.34	0.886577
Addis inter bank	15	2018	339.324	2056.93	516	2253.8	204.059	99.418	902.672	8	4215.97	0.214108	11	0.272727	0	758.298	13.833	3.058	27.4294	84546.9	16816.3	5155.87	0.886577
Addis inter bank	15	2019	463.724	2677.41	575	3011.9	255.634	101.99	1111.64	9	5514.85	0.201571	10	0.2	0	840.45	15.8096	3.219	29.0697	92769.4	29742.5	14981.5	0.886577
Addis inter bank	15	2020	554.821	3481.74	646	3619.66	298.291	107.47	1356.53	10	6490.43	0.209004	12	0.166667	0	918.653	20.3563	4.126	34.9272	146915	68383.9	22546.3	0.886577
Addis inter bank	15	2021	780.608	4533.07	789	5158.71	421.838	127.26	1622.08	11	8873.23	0.182806	12	0.166667	0	925.001	26.8395	3.93	43.7338	243526	326183	26591.1	0.886577
Addis inter bank	15	2022	1042.61	6128.34	1060	5671.22	620.852	284.209	2173.15	12	10788.3	0.201435	12	0.166667	0	1027.59	33.8899	4.018	51.7562	259725	1.16357e+06	129565	0.886577
Debub bank	16	2013	29.159	100.328	244	101.529	27.988	17.194	113.17	3	380.562	0.297376	8	0.125	0	490.792	7.46402	2.25	18.6266	0	0	0	0.688042
Debub bank	16	2014	58.913	270.398	329	344.296	47.311	19.039	181.442	4	874.821	0.207405	8	0.125	0	557.534	6.89002	2.412	19.5858	7661.46	54.2794	105.384	0.688042
Debub bank	16	2015	87.164	338.9	376	489.293	66.611	43.168	218.892	5	1143.59	0.191408	8	0.125	0	630.313	9.5689	2.573	20.5768	25119.5	2000.72	422.403	0.688042
Debub bank	16	2016	119.065	599.31	478	538.37	93.809	41.125	322.144	6	1291.95	0.249347	8	0.125	0	705.618	6.62813	2.735	21.7315	35714.1	5461.4	1274.39	0.688042
Debub bank	16	2017	165.312	794.27	533	903.42	125.036	41.66	422.96	7	2062.9	0.205032	8	0.125	0	755.753	10.6871	2.896	23.8661	50015.8	13295	1810.34	0.688042
Debub bank	16	2018	278.473	1580.84	551	1569.18	198.198	41.068	681.978	8	3260.69	0.209152	11	0	0	758.298	13.833	3.058	27.4294	84546.9	16816.3	5155.87	0.688042
Debub bank	16	2019	411.323	2451.67	915	2388.27	267.224	74.768	994.251	9	5487.51	0.181184	11	0	0	840.45	15.8096	3.219	29.0697	92769.4	29742.5	14981.5	0.688042
Debub bank	16	2020	860.434	4521.05	1477	3963.36	613.033	140.069	1316.89	10	7812.58	0.16856	11	0	0	918.653	20.3563	4.126	34.9272	146915	68383.9	22546.3	0.688042
Debub bank	16	2021	1454.48	8376.13	2027	7385.71	933.08	267.41	1762.17	11	11628.5	0.151539	9	0.111111	0	925.001	26.8395	3.93	43.7338	243526	326183	26591.1	0.688042
Debub bank	16	2022	1747.95	9483.6	2333	9461.1	934.628	302.167	2188.54	12	14085.6	0.155374	9	0.111111	0	1027.59	33.8899	4.018	51.7562	259725	1.16357e+06	129565	0.688042
Enat Bank	17	2014	89.932	506.737	103	614.796	74.058	20.506	289.895	4	1417.34	0.204534	7	0.571429	0	557.534	6.89002	2.412	19.5858	7661.46	54.2794	105.384	0.96848
Enat Bank	17	2015	133.518	1133.61	195	1253.87	70.223	42.138	444.677	5	2209.44	0.201262	7	0.571429	0	630.313	9.5689	2.573	20.5768	25119.5	2000.72	422.403	0.96848
Enat Bank	17	2016	212.405	1624.89	288	1824.68	108.805	72.452	666.493	6	3248.18	0.20519	9	0.444444	0	705.618	6.62813	2.735	21.7315	35714.1	5461.4	1274.39	0.96848
Enat Bank	17	2017	370.913	2465.99	402	2980.1	170.238	86.977	908.829	7	4848.28	0.187454	9	0.444444	0	755.753	10.6871	2.896	23.8661	50015.8	13295	1810.34	0.96848
Enat Bank	17	2018	534.735	3334.59	468	4092.13	222.592	124.21	1186.89	8	6482.37	0.183095	11	0.545455	0	758.298	13.833	3.058	27.4294	84546.9	16816.3	5155.87	0.96848
Enat Bank	17	2019	751.194	5132.92	540	6299.66	267.814	135.017	1535.15	9	9201.55	0.166836	11	0.545455	0	840.45	15.8096	3.219	29.0697	92769.4	29742.5	14981.5	0.96848
Enat Bank	17	2020	1088.52	6502.76	660	7439.15	432.398	153.911	1798.47	10	11166	0.161067	11	0.545455	0	918.653	20.3563	4.126	34.9272	146915	68383.9	22546.3	0.96848
Enat Bank	17	2021	1365.59	9082.15	800	9616.33	502	154.49	2060.12	11	14623.4	0.140879	11	0.545455	0	925.001	26.8395	3.93	43.7338	243526	326183	26591.1	0.96848
Enat Bank	17	2022	1801.79	11343.3	978	11196.4	630.641	198.478	2592.55	12	17209	0.15065	11	0.545455	0	1027.59	33.8899	4.018	51.7562	259725	1.16357e+06	129565	0.96848
